# Supplementary material for: Functional Analysis of PxylPBP2 Responding to Repellent Activity of Natural Pyrazine Against Diamondback Moth
Source: Insects. 2026 Jul 8;17(7):708. doi: 10.3390/insects17070708 (PMC13410483; doi:10.3390/insects17070708)
Supplement: Supplementary file 1 [file insects-17-00708-s001.zip]

Archive with 1 entries (1 files):
- insects-4334587-supplementary.pdf
